# Supplementary material for: Impact of Glycine–Serine Linker on Target Antigen Binding and Subsequent CD37CAR-T Performance
Source: Int J Mol Sci. 2026 May 4;27(9):4112. doi: 10.3390/ijms27094112 (PMC13163721; doi:10.3390/ijms27094112)
Supplement: Supplementary file 1 [file ijms-27-04112-s001.zip]

Archive with 1 entries (1 files):
- Supplementary Figures 2026.04.04.pdf
